# Supplementary material for: Automated detection of broiler vocalizations a machine learning approach for broiler chicken vocalization monitoring
Source: Poult Sci. 2025 Mar 4;104(5):104962. doi: 10.1016/j.psj.2025.104962 (PMC11960626; doi:10.1016/j.psj.2025.104962)
Supplement: Supplementary file 32 [file mmc32.zip]

Archive with 1 entries (1 files):
- mmc32.wav
